# Supplementary material for: Dexamethasone Attenuates Oncostatin M Production via Suppressing of PI3K/Akt/NF-κB Signaling in Neutrophil-like Differentiated HL-60 Cells
Source: Molecules. 2021 Dec 27;27(1):129. doi: 10.3390/molecules27010129 (PMC8746434; doi:10.3390/molecules27010129)
Supplement: Supplementary file 1 [file molecules-27-00129-s001.zip]

Archive with 1 entries (1 files):
- molecules-1531158-supplementary.pdf
